# Supplementary material for: Low grain weight, a new allele of BRITTLE CULM12, affects grain size through regulating GW7 expression in rice
Source: Front Plant Sci. 2022 Sep 13;13:997624. doi: 10.3389/fpls.2022.997624 (PMC9513473; doi:10.3389/fpls.2022.997624)
Supplement: Supplementary Table 2 — Primers were used in this study. [file Table_2.XLS]

## Sheet: Sheet1
Molecular markers and primers used for mapping in this study
Marker	Forward Primer	Reverse Primer
ISR2	ATTCGTCTCGCGGTGTACTGACG	TCACGCGGGATCTAAACACAACC	For mapping
ISR6	CTCCTCTCCTCTCCGCCTAAACC	AGAGGGTGTGGCCTTTGAATCG	For mapping
ISR8	GATGGGTTGGGTGGGTTAGG	GTCCAGTGATAAGCCATGCTTGC	For mapping
FM01	GATAAAGGTTTGTGGCTCCTTTGG	GACGCCGCTACTACCAGATCC	For mapping
FM02	CATGTGTCCAACCGTAAACATCG	AGTCGGTTTCGATTGACTTGTCG	For mapping
FM03	TCAGTATGTTCAGCGCCTTG	AAAAACATCGGGCAGCATAC	For mapping
FM04	GCTGTTGATGAACGGTGGATGG	TTTGGGAGGAGATCGCACACG	For mapping
FM06	TGCTTAGTAGGCACCGCTTT	AAACGCGCTCATAACACAAG	For mapping
FM07	TGCTAGAAGAAAGGAGGACGA	TGGGACGGAGAGTAAGTGGT	For mapping
FM08	CATGGCACGCTTTTCAAACT	TGAGTGTGGGATCTAGGGTT	For mapping
The primers used for DNA constructs and Real-time analysis in this study
pLGW	CGGAATTCTCACTGTTAGTGGAGGTAAC	CGGGATCCCTTCGCCACCGACCATACAA	For vector construction
LGW-CDS	GGGGTACCATGACGATGGAGCACGGCGA	CGGGATCCTCACATCACTCTTTGAGGTC	For vector construction
LGW-GFP	GCGGATCCATGACGATGGAGCACGGCGA	GGCTGCAGCATCACTCTTTGAGGTCTAT	For vector construction
Donor-LGW	GGGGACAAGTTTGTACAAAAAAGCAGGCTCCATGACGATGGAGCACGGCGA	ggggaccactttgtacaagaaagctgggtcCATCACTCTTTGAGGTCTAT	For vector construction
lgw-JD	GCCTGTTGGCAAGAAGGTTT	AACTGCAGTAGCCACTGGTG	For confirmation mutation site
qRT-OsActin1	CCACTATGTTCCCTGGCATT	GTACTCAGCCTTGGCAATCC	For real-time PCR
qRT-OsLGW	GATTGCTGCGTCAAGGTGG	AGGTGAAGGAATGGCTCCC	For real-time PCR
qRT-GS3	AAGGGATCAGCGCCAATCAA	GGAGCCATTTCAGACGACCA	For real-time PCR
qRT-DEP1	CTTACCAACGCCCCCTTCAT	ACTGGACGTAGCACAGCTTC	For real-time PCR
qRT-GW2	GAGCGCTTCTCCTACATCAACACC	AACTCGCAAACGTGCTAATCGG	For real-time PCR
qRT-GL3.1	CTCCGTGCTCATAGAATCGC	ATACTCACTCAAGTGGGTCAATACC	For real-time PCR
qRT-XIAO	CGCCCTGGACCGAAATATTATGCC	TCGTCGAAACACGGGAAGCAATG	For real-time PCR
qRT-GW8	TCTCGTGCCTAGCCATCTTCATCG	TACGCACTGATAACCTCGACGACG	For real-time PCR
qRT-GW7	CGCTCTCGGCTGCTTTCCT	TAACCGCCAATCCTGACGC	For real-time PCR
qRT-GSE5	ATTAGCAGAGCACTGTGGAGGAA	CCGACGAACCCGTAGGAAG	For real-time PCR
pB42AD-LGW	CGGAATTCATGACGATGGAGCACGGCGA	CGCTCGAGTCACATCACTCTTTGAGGTC	For vector construction
pGW7-LacZi	GGGGTACCGGAAATGGAGATGTGTGGTA	CGCTCGAGCTCCTCCTCCGACTCCGACT	For vector construction
pBC1-LacZi	GGGGTACCGAGAGAGAAAAGATAGAGTT	CGCTCGAGCGTCGACCTCACCGGCCGGC	For vector construction
35S-BD-LGW	CGGGATCCATGACGATGGAGCACGGCGA	CGGGTACCTCACATCACTCTTTGAGGTC	For vector construction
pGW7-LUC	GGGATATCGGAAATGGAGATGTGTGGTA	CGTCTAGACTCCTCCTCCGACTCCGACT	For vector construction
pBC1-LUC	GGGATATCGAGAGAGAAAAGATAGAGTT	CGTCTAGACGTCGACCTCACCGGCCGGC	For vector construction
GW7-P1	ATATGTATAACACTGTACCC	GCTTGCACCTGCAGTGATTA	For ChIP-qPCR analysis
GW7-P2	GGGGAAAAAGAAAACACTAC	ACGTGGGTGATACACTCGTA	For ChIP-qPCR analysis
GW7-P3	GAAGCCTTTATTGGATGAAA	TTGATGCACCAACGAGCTGT	For ChIP-qPCR analysis
GW7-P4	ACAGCTCGTTGGTGCATCAA	GGCTGGAGTGTGACATACAA	For ChIP-qPCR analysis
GW7-P5	TTGTATGTCACACTCCAGCC	TGCTGCTGCTGCTACTGGTT	For ChIP-qPCR analysis
GW7-P6	GATCCGTTCTCTTTTCGGCT	TCTGCAGTGTGTGTGGTCAC	For ChIP-qPCR analysis
GW7-P7	GCCCCTACACGAGGAATCTA	GTGCGCCAGCGACAGCCGCG	For ChIP-qPCR analysis
GW7-P8	CACCTTTCCGATTGAATGTC	CGGTGATGGAGTATGTGACT	For ChIP-qPCR analysis
GW7-P9	CGTCTCCGTAACGCGGCACG	CATTTCCAGTAGAAAACAAG	For ChIP-qPCR analysis
GW7-P10	CTACTCTCTCTGTCCCTCTC	GTTTCTCCAACGAGAGATGA	For ChIP-qPCR analysis
GW7-P11	TCATCTCTCGTTGGAGAAAC	CGCGAGCCGGCCACGCATGT	For ChIP-qPCR analysis
GW7-P12	ACATGCGTGGCCGGCTCGCG	ACTATCACTTTCTTTGGGAC	For ChIP-qPCR analysis
GW7-P13	TCGGAGTCGGAGGAGGAGAT	ATGCGCCGTTAACCTGGGCC	For ChIP-qPCR analysis
